# Supplementary material for: Cross-Platform Array Screening Identifies COL1A2, THBS1, TNFRSF10D and UCHL1 as Genes Frequently Silenced by Methylation in Melanoma
Source: PLoS One. 2011 Oct 20;6(10):e26121. doi: 10.1371/journal.pone.0026121 (PMC3197591; doi:10.1371/journal.pone.0026121)
Supplement: Table S1 — Primers for PCR. Each gene promoter was divided into different amplicons. The target regions were then amplified using the primer pairs and annealing temperatures defined by the MethPrimer program. (XLS) [file pone.0026121.s005.xls]

## Sheet: Sequenom amplicons
Gene	Chromosome	amplicon name	start-end of interrogated CpG island sequence in UCSC brower		Direction	number of CpG in this amplicon	primersequences(F:forwardR:reverse)	Product size (bp)	status in melanoma cell lines compared to melanocytes	Spearman correlation between %meth and mRNA expression
Col1A2	7	Col1A2_1	94022519	94022863	+	10	F:GAAGTTGTTGATGGAGTTAATTTTTG	345	not methylated
							R:CCTCTTAAAATAACATTCCAAACCC
		Col1A2_2	94022896	94023377	-	13	F:TTTATTTTAAAGAGGGTTTTTTGGG	482	not methylated
							R:CACCTCAAAATCAAAATACCAATTC
		Col1A2_4	94023770	94024153	+	18	F:AAGTGGTTTATAGGGTATAGGTGAGG	384	methylated	-0.75
							R:CTAAAATACCTCCAAAAAAACCTCC
		Col1A2_5	94024003	94024412	-	19	F:TTGGTATGTTGTTAGGTATAAGGTTATTG	410	methylated
							R:TAAAACCAATTTAAAAAACCAACCC
		Col1A2_6	94023362	94023776	-	21	F:GTTATTTGTAGGGTGGAGGGTTTTA	415	methylated
							R:CCCTCTTTAAAATAAACCTCAACAA
CRABP2	1	CRABP2_4	156675806	156676126	-	18	F:AAGTGATTGGTTGTGATTTTTGTTT	321	not analysable
							R:AACCCTAACTCCATTAAACCCTAAA
		CRABP2_6	156674879	156675366	-	33	F:GTTGTTTTTGGATTTGTTTTGGTT	488	not analysable
							R:CTAAAACCAACCTCCCCTTCC
		CRABP2_8	156675421	156675877	+	28	F:GTTTTTGTTTAGGATTGAAGTGGTT	457	not analysable
							R:AACTCCCAAACCCCTCTCTAAATA
		CRABP2_9	156674332	156674808	+	14	F:GGTATATAGAAGGTGGGTTGGAAAA	477	not analysable
							R:ACCCTACATCCAAACTAAAAACCC
CRIP1	14	CRIP1_7	105952437	105952774	+	17	F:TAGTATGGAGGTGAAGGGTTTGTAG	338	No data for melanocytes. Not analysable
							R:AAAAAAAATTCAACCACCCCC
		CRIP1_8	105952821	105952972	-	8	F:GTTTTTGTTAGTTTTTTTATTTTTAAGGGA	152	methylated	0.08
							R:CTCAAACTACAACTCCCCTCTCTAA
		CRIP1_10	105953120	105953619	-	38	F:TTGTATTTGGGATATTTGGGTATG	500	methylated	-0.26
							R:AATAATATTTAATCCAATCCTAACCC
		CRIP1_11	105952109	105952425	+	12	F:ATTGGTGGTAGATAGGGTAGGGTAG	317	no difference
							R:CTAAAAACTCCCACAACACAAAAAC
GATA2	3	GATA2_4	128211254	128211604	-	33	F:GGAAATTTTGGTTATAGGGATTTTA	351	methylated	0.06
							R:CCAATCACACAAAATAAAAAACTAC
		GATA2_5	128210514	128210961	+	31	F:TTATTATTGTTTTGTGTTTTTGGGAA	448	not methylated
							R:TATTTTAAAAAAAACCTCCTCTCCC
		GATA2_8	128212275	128212719	-	16	F:AGAGTTTGTTTTAAGGAGATGGGTT	445	No data for melanocytes. Not analysable
							R:CCCCTAACCTCAAAAATACTTACTCA
IGFBP4	17	IGFBP4_8	38597306	38597797	-	6	F:TAAATTGAGAAGAGTTTTGGAGTGG	492	not methylated
							R:ACAAAAAAATCCCCACTTCATCTAT
		IGFBP4_10	38598630	38599107	+	9	F:TGGGTTTAAGTGATTTTTTTGTTTT	478	not methylated
							R:TTTAAACCCTAATCCACCCTACTTC
		IGFBP4_11	38599064	38599305	+	8	F:TTGTTGATTTTATTTTGGGGAAGTA	242	methylated	-0.42
							R:ATCTTCCTAAACAAAACCCTTTCC
LOX	5	LOX_2	121413825	121414321	+	27	F:TTAAGGGTGGGATTTAGATTTTTTT	497	not analysable
							R:CCTCTCAAAAACTAATAACCTAATAACA
		LOX_5	121412617	121413015	+	29	F:TTTTAGGTTGTATATGGATATTTTTTG	399	no difference
							R:CACCTAATCCCCAACTATATAACTTCTC
		LOX_7	121412298	121412701	+	15	F:TTTTAAGTTTAAGTATTTTGGAAAAAGAG	404	no difference
							R:TTTAAATCTCCCAAACCTAATAACC
		LOX_9	121413503	121413834	-	28	F:TTATTTTTGGTATTGTTTGGTGGAG	332	not analysable
							R:AACTCAACAAACTAAACACCTACCC
		LOX_10	121413087	121413506	+	47	F:TTTGTTTTTAGGTTTGGGTTTTTTAT	420	not analysable
							R:AACCTAAACTCACAATACCAACCTC
RGC32	13	RGC32_7	42032061	42032371	-	22	F:GATTATTTTTTAGGGTTAGGAGGGG	311	no difference
							R:ACTAACCCCCATATCCCACCTT
		RGC32_8	42029122	42029452	-	5	F:TGATTTTTAGTATTGTAGGGGGTGT	331	no difference
							R:TTTAAAAAAATCTTATCCTCTCCCC
		RGC32_9	42029719	42030198	+	19	F:GTTTTTTGTTTTTGAAGAGGAGGAG	480	no difference
							R:AACTTCCTTCTAATAACCAACCCAC
		RGC32_10	42030737	42031092	-	21	F:TTTGATTTTATTTAGAAGGGGTTTA	356	no difference
							R:CCTATAATCCCAACACTTTAAAAAAC
		RGC32_11	42031147	42031577	-	45	F:GAGGAGGTTTTTGTTTTTAGGTAT	431	not analysable
							R:AATTCAAAACTCCCCCAACTCCTAC
THBS1	15	THBS1_2	39871954	39872433	-	15	F:TGTGTTTTGAAAAATAGTTTTTGTGTT	480	not methylated
							R:AAAAAATAAACCCCAAAAATTTCCC
		THBS1_3	39872337	39872823	+	41	F:AGTTGAAGATTTTGGAGTTAGATGG	487	not methylated
							R:CAAAAAACACCAAAAAAACCATTC
		THBS1_4	39872800	39873183	+	32	F:GAATGGTTTTTTTGGTGTTTTTTG	384	not methylated
							R:AAAACCAATCTAAACTCCTCTCTCC
		THBS1_6	39873491	39873901	+	7	F:GAGGTTTTAGTTTTTTTGGTGGATTR:	411	methylated	-0.82
							R:AAAAAACAACAAAATTACTTTCCAA
		THBS1_7	39873159	39873591	+	41	F:GGAGAGAGGAGTTTAGATTGGTTTT	433	methylated
							R:ACCTTACCCTAAAAAATCCTCCAAC
TNFRSF10D	8	TNF10D_3	23021842	23022301	-	6	F:GATTTTTTTGTTTTTATGGGGTTTT	460	not methylated
							R:TAAAAACCCATCCTAAACCTACTCC
		TNF10D_4	23021612	23022021	-	11	F:GTAAGGAGGTTGGAGATATTAGTGG	410	not methylated
							R:CAATCACTTCCAAACACTCAAACTA
		TNF10D_5	23021347	23021674	-	21	F:ATATAATTTGGGTTTTTTTGGAGGT	328	methylated	-0.6
							R:ATCCAAAAACCATAATCTAATTCCC
		TNF10D_6	23021030	23021459	+	42	F:TGGAATTTTTTTTGGGGTAGTTTAG	430	methylated
							R:CCTCCCTTCTCATAAAACTTTAAAAAC
UCHL1	4	UCHL1_2	41258122	41258500	+	7	F:TGGTTTTTTTGGTTGTTATTTTTTT	379	not methylated
							R:AACAATTCCTCCTCCATATTAAATCAA
		UCHL1_6	41257632	41258005	-	4	F:GGAAAGTTAAGTTGTAGAATAAAGTGG	374	not methylated
							R:AAACTCTTAAAACCCAATTTAACAAA
		UCHL1_4	41257978	41258400	-	5	F:AGGAATGTTGATGTAATGTGATTTT	423	methylated	-0.53
							R:CCCACTTTATTCTACAACTTAACTTTCC
		UCHL1_8	41258768	41259147	+	34	F:GAGATTGTAAGGTTTGGGGGTT	380	methylated
							R:TCACTTTATTCAACATCTAAAAAACAAA
