# Supplementary material for: Cross-Platform Array Screening Identifies COL1A2, THBS1, TNFRSF10D and UCHL1 as Genes Frequently Silenced by Methylation in Melanoma
Source: PLoS One. 2011 Oct 20;6(10):e26121. doi: 10.1371/journal.pone.0026121 (PMC3197591; doi:10.1371/journal.pone.0026121)
Supplement: Table S2 — Primers for qRT-PCR. (XLS) [file pone.0026121.s006.xls]

## Sheet: qRT-PCR Primers 
Gene	Primers for qRT-PCR (5'->3')		Tm (Co)	Product size (bp)
Col1A2	F	CCCTGGCAGAGATGGTGCTCG	59.25	163
	R	GGGGCCAGCAGGACCGACC	61.58
CRABP2	F	CACCGTGCGCACCACAGAGA	59.63	223
	R	GCACACAACGTCATCCGCCG	59.25
CRIP1	F	GGGCAAGGACTGGCATCGGC	60.39	153
	R	GCTCCGCCCCGCCCAAAG	60.72
GATA2	F	GCTGCTGCCTCCAGACGAGG	59.49	186
	R	CCGTCCAGCCAGGGCAAACC	60.25
IGFBP4	F	AGGGGTGGAGAAGCCCCTGC	60.18	166
	R	CAGGCACCTGCGGTCATGGG	60.04
LOX	F	CGGCCCGGATACGGCACTG	59.9	134
	R	TTTCCTCCGCCGCGCATCTC	59.84
RGC32	F	TGCGAGTTTGACGCGGTGCT	59.91	181
	R	CATCACTGAAGCTGAAGCTGTTCCTAT	57.12
THBS1	F	CGGTCCAGACACGGACCTGC	59.43	200
	R	GGCTTTGGTCTCCCGCGCTT	59.97
TNFRSF10D	F	TCCCCCGGCAGGACGAAGTT	59.82	187
	R	ACTGTACATAGCAGGCAAGAAGGCA	58.23
UCHL1	F	AGCAGATTGAAGAGCTGAAGGGACA	57.93	197
	R	TGCTCTGTCTTCAGGGGACATTTTCT	57.95
